# Supplementary material for: A mutation in the melon Vacuolar Protein Sorting 41prevents systemic infection of Cucumber mosaic virus
Source: Sci Rep. 2017 Sep 5;7:10471. doi: 10.1038/s41598-017-10783-3 (PMC5585375; doi:10.1038/s41598-017-10783-3)
Supplement: Supplementary file 2 — Supplementary table S1 [file 41598_2017_10783_MOESM2_ESM.xlsx]

## Sheet: Table S1
Supplementary Table S1. Molecular markers used for the fine mapping and cloning of cmv1.
Marker	Interval	Position of polymorphism	Polymorphism	Forward primer	Reverse primer	PCR TM	Marker type	Reference sequence
CMN21_55	First flanking	12807669-12808033	PCR size	TCATTGATCTTTTGCTTTTGC	TGGTAGCAAACATCTGCCTG	55º	SSR	TCATTGATCTTTTGCTTTTGCTTTTTTCAATGCAAAAGATTTTTTTTAGAACTTTCTGTTATTGAATCATCTTCTTCTTCACTCATCAACTCTATATAATGGCTTCTCCACTCTCTAAACCACTCAGCCCCTTTAGCTCACACAAAGAAACAGAAAGAGAGAGAGAAGAGAGAGAGAAGAGAGAGAGAGAGAGAGAGAGCTAAGTGCGAGAGCTATGGCTGCTGCTGCTGCTGATTTCTTGCCCCCTTTGGTTATGCTGGTCGTCCAATTCCTATATGCAGGTTTGAATATTACATCAAAGTTAGCCATGGAGTTTGGAATGAATCCACTGGTTCTAGTTGCTTACAGGCAGATGTTTGCTACCA
sca07785.1	First	12806980-12807216	PCR size	AACAATCCCAATAATCCCATTATAATATAATAAACTCCTATACGTATTCCTATAATTCATGTGCATGAGAGAGAGAGAGAGAGAGAGAGAGAGCGTAAAGGTAAAGAACTCTTCTCTTTTAACGCATTCTATATGATATTAATAAATACGTAGATTCACTAAACATATCTCAATTTTGCTTCTTTCTACAAAATCCAATCACAAAATGCAGCTTCTTAGTGCCACAACCAACATTTT	AAAATGTTGGTTGTGGCACT	55º	SSR	AACAATCCCAATAATCCCATTATAATATAATAAACTCCTATACGTATTCCTATAATTCATGTGCATGAGAGAGAGAGAGAGAGAGAGAGAGAGCGTAAAGGTAAAGAACTCTTCTCTTTTAACGCATTCTATATGATATTAATAAATACGTAGATTCACTAAACATATCTCAATTTTGCTTCTTTCTACAAAATCCAATCACAAAATGCAGCTTCTTAGTGCCACAACCAACATTTT
sca07785.3	First	12353300-12353513	PCR size	GAGACGGAGGCAGTTGATAA	CCGTTTTCGGAATTGTTCTA	55º	SSR	GAGACGGAGGCAGTTGATAATAATAATAATAATAATAATAATAATAATAATAATAATAATAATAATAATAATAATAATAACAACAATAATAATAAGAATAAGAACAAGAAGAACAACAATAAGAAGAAGAAGAACAACAATAAGAAGAAGGGGTCTTTTCAAAAATATAAAAAAGACAAAATATTTACACTCTATAGAACAATTCCGAAAACGG
sca07785.10	First	11933320-11933480	PCR size	ACAGTAGCCCTTTGGGTATT	ATGGGTTGAAAGAAGTCAAA	55º	SSR	ACAGTAGCCCTTTGGGTATTATTACCGATTGAGAAAGAAAGAACTCTCTTAATAATAATAATAATAATAATAATAATAATAATAATAATAATAATAATAATAATAAGAGAAACTGCGCCATCATAGCTCTTTTCACTCTTCTTTGACTTCTTTCAACCCAT
sca07785.8	First	11491440-11491591	PCR size	CTCGGGTGGTTAATGAAATA	CCTGGCATAATAAAATCACA	55º	SSR	CTCGGGTGGTTAATGAAATATATATATATATATATATATATATATACACACTTATTTCAAACAAACAAAAACTACATTTGTATGTATGTAAGTTTTTTGAATCAGAATTTTTATATTGTCTCTACTTTCAATTGTGATTTTATTATGCCAGG
sca07785.7	First	11136698-11136915	PCR size	GGGTGAGAAGAAGATGATGA	ATATTATTTGGGCTTGGTGA	55º	SSR	GGGTGAGAAGAAGATGATGAAAGTCGGGGGGGTTGTCGCTGGAGTGAAGAAGAAGAAGAAGATTTTAGGTTTTTAAAATAATAATAATAATAATAATAATAATAATAATAATATAATTATACTATTTTATTTTATTTCATTATTATTTTATATTATCACCCAAAATATTTTCCTTTTCCTTTTCTTTTCCTTTTTTTTCACCAAGCCCAAATAATAT
sca07785.5	First	10831645-10831808	PCR size	TCAAGCTTTGTTGGAAGATT	ACACGAATTCTTATTCACCAA	55º	SSR	TCAAGCTTTGTTGGAAGATTTGTCAAGATATATACATATATATATATATATATATGTGTGTGTGTGTGTGTGTGTGTGTGTGTGTGTGTGTATCGTTTTACTGGCGTGAAGATGATTGACGATTCTGCAGAATTATTTTCGAATTGGTGAATAAGAATTCGTGT
sca07080.7	First	10115108-10115209	PCR size	TGTACTTAAAGGCTATTCTCCA	TCTAACGATGTGATTGTTTTT	55º	SSR	TGTACTTAAAGGCTATTCTCCAATTGTGATGATATATATATATATATATATATATAAAAAGTTATCATTACTTTTTATTTAAAAAACAATCACATCGTTAGA
LB1	Second	10089855	A/G	CCATGTAAGGGATGCAGTGCCACA	TGCACAATGGAACCTGGCTCGGTGCACAATGGAACCTGGCTCGG	55º	SNP/Sanger sequencing	CCATGTAAGGGATGCAGTGCCACAAGAATACATACCAACCAGGTCAAAATCGCTTAAAAGCAGAAGAAACATACAGTGGACTAGGATATGTGAGTTATCAGCAAACAAAAAGCCTCCAATGAGTTGCATAATGTATGCACGAGTGTATCTCTGAACGCTCACAACATTAGCATCTGGTGGCAATTCTGTAAATTGTTCTGGCAACCATGGAAGACTCAACCATTGACCTTTCATGTCAGGCAGTAGAACTTCCAAAAAATCTTCACAGACTTGCTTCCAGTTATATGTTAACGATCTTACAATAGACTCACCATCCATCAGTAACCCTAATTAGATCATAACGTCCTATAATGTGATCATGCATTCCCCACAAGGCATATGAAAGGTGTGGGTCTCAAG…
M2L2	Second	9844870	C/T	TGCCACGACCCCTACCACATCTGCCACGACCCCTACCACATC	TGGCAGACGCTGGCTTTCCCTAT	55º	SNP/Sanger sequencing	TGCCACGGACCCTACCACATCCTCCACCATTGTTAAAACCATCCCGTTGCACTTGAGAATTATTTCTGTTATTACCATGAAATTGATGGTTGCCATAATTTCTGAAATCATTGTTGTTTCGTTTTTGTGCTACATTTACAATAGCATTTTGGATGATATTTTTGGTTTTCTTCTGCGTATTTTGATGTTCCAACCTCTTTTCAAATGTAAGAAGCTCTGATTGCATATCAATCCATGAAATCTTTGGTTTCCCTTGCATAACAACTATGACAAGATTGTAGACTTCATCCAAATCTAGTAGAACCTGAGAAATAAGGGCATGTCTCGGAATAGGACTTCTGGCTTGGCCAAGTTTTCAGCGTTAGTTTTCATAATTTTAGACAATCTTCCATTTTGGAA…
M1	Second	9432590	C/T	GACTCCCGTCATTTGAAGCGCCAGACTCCCGTCATTTGAAGCGCCA	ACCACTCAACGCAAAGCAACCTC	55º	SNP/Sanger sequencing	GACTCCTGTCATTTGAAGCGCCATATAATAAATTCAAGTCATTCCAAGACAGTAAATACCCAGTTTCATCCATTTATGGTATGAGGACAATGTGAAACTGACGTTTTGAAATGAAAGGGTCTTGACAAGAAGGAAGTTGTAAGAACTAAGTATAATTATTAGGCATTTTGGAGGAAGTACGCATTTGCTTAGTGACGCAAGGAAGAGTTAAGCATTCTGACTAGGTGATGCAAGGAAGAGCTATGTTTTGAGCTAGGTGAGGAAAGGAAGTTGGGATTTAGTAAGGACTCTTAAATCTGGATTAATCGGCGAGTTACGTATTAGGTTTAAGTTAAGCATGTTTAAAAGAAATATTAAGCCTACACGTGTAGGAGAAATGTTAAGCCTACACGCGGACAC…
SC4_345	Third/Fourth flanking	9334282	A/G	Taqman assay	Taqman assay	60º	SNP/Taqman	CACTGTAGACATAATGAAAGAACAAAAGAAATTGATCTCCGTCTGCCACCAAAAAAAAGGTTTATAATTGGTCAATATCAATACCATTGTAG[A/G]CATTTTAATCGAGTGTGTTGGACAAGAAATGGAGGTTGAACTAACAAAAGAACGTTATACAAAAACTGAATATGCAATATACTCG
Exon13	cmv1 gene	9327473	C/T	CCCATCTTTTGTAGGTTGTCC	GGAAATCCTTTCCAGCATGT	55º	SNP/Sanger sequencing	CCCATCTTTTGTAGGTTGTCCAACTCATGATGCTAGATTGCAAGCGTGCTGTTCAATTGTTTATCCAAAATAAGGAACTTATTCCTCCAAACGAAGTTGTTTCACAGCTTTTCAAAGCTGGCGATAAGTGTGATTTCAGATATTTCTTGCACCTATATCTGCATTCCTTATTTGAAGTAAATCCACATGCTGGAAAGGATTTCC
Exon5	cmv1 gene	9318296	G/T	CTTTGATGTGTTATTCTTATCTTG	ATTTAAGACAATTTACCTTGATCT	55º	SNP/CAP/BsiEI	CTTTGATGTGTTATTCTTATCTTGCGTAAATCACTTTCAATTAGGGAAATGCCCAGAGACCAGAAGTTCGCGTTGTAACATGGAACAATGATGAATTATCTACCGATGCCCGACCGGTACATGGTTTTGAGCATTACAAGGCAAAGGACTATTCCCTTGCACATGCTCCCTTTGCAGGTTAATTTATATCTATGGAAGAGTATAAGTCTTTTTAGATCAAGGTAAATTGTCTTAAATCTTTGATGTGTTATTCTTATCTTGCGTAAATCACTTTCAATTAGGGAAATGCCCAGAGACCAGAAGTTCGCGTTGTAACATGGAACAATGATGAATTATCTACCGATGCCCGACCGGTACATGGTTTTGAGCATTACAAGGCAAAGGACTATTCCCTTGCAC…
Exon4	cmv1 gene	9317350	G/C	CTTTTTAGTTTTGATAGGGCATGT	ATGGAGCAGTTATACTAAAATC	55º	SNP/CAP/TseI	CTTTTTAGTTTTGATAGGGCATGTGAGTTGCAGTCAAAATAACTTGGTGCTATCCTCTTGACATAGGATTATTGTTACTATTTTCTTTATTGAGTATAATTTCTTCTTGTATTTTCTTTATGTTTATGTAGGATGATACTCTGTTGGTCATTGGCTGGGGTACATCTGTCAAGATTGCATCAATTAGAACGAACCATAATAGAGCAGCCAATGGGACACAAAGTAGTAGGCATGTTCCGACATCTAGCATGAACCGGGTTGATATAGTGGCATCTTTTCAAACCAGCTACTTAATCACGGGAATGGCTCCATTTGGAGACGTCCTGGTTGTTTTGGCTTATATTCCTGGGGAAGAAGGTGAAAAAGATTTTAGTATAACTGCTCCAT
Internal1	Fourth	9294617	T/C	GAGAACACATGAACGTTGAG	TTCAAATAACTGCCTCAATATACA	55º	SNP/Sanger sequencing	GAGAACACATGAACGTTGAGCCAAAGCCAATAGAAGACCAATAAGCAAAAACTTAAAATTAGAATGATTTTCAAAGTGAGTAAGGAGTCATTCCAAACAGTCTAGTATTCAAGTTAAGTTCAAGAACTCCTTGTAAAATGTTAAGTTGATAAAGAGAAGAAGTTTACTTATTCCGCTGCATTGTCTTTTGAGCTTATCACCTAGAAGATAAAAGTTTTTTAGAACTAAGGTTTAAGTACTAGGCACCAATGGAGCTAGGTTTAAGAGTTGTTTTTCGCTGCAAAGAGTTGAGGTCTCCAAAGCTCAAGTAAAGAACTGTACAAAGAGATAAGTGAGAAAGAGTTGTTCCACTCATTAGGCGTTTGACGCATTATCTCGCGGAGAGGTACGCGAAGGATG…
SC4_350	Third	9294137	C/T	AGCCGGAGCCAACAAAAGACC	CCACTTGTCACGCCTCGCCC	55º	SNP/Sanger sequencing	AGCCGGAGCCAACAAAAGACCAACGAGCAAACAACAAACACTTAAGAAAGACATCAAAAGCCAAACACATTTGATCCTTATAGTTTCATAAAGGTATGGTTTAGTTTATCTACTCTTGTAACAATTTAGTCCATAAACTTCAATAAATCACAATTTAGTGATGATAAATAAGAACAACTACTTAAAACACTTGAACAATTGGTGGTAAAGAAGCAAACACTTAAAACATAACAAACCATATCTAGAAAGGAAACGAAAGCTAGAGAACACATGAACGTTGAGCCAAAGCCAATAGAAGACCAATAAGCAAAAACTTAAAATTAGAATGATTTTCAAAGTGAGTAAGGAGTCATTCCAAACAGTCTAGTATTCAAGTTAAGTTCAAGAACTCCTTGTAAA…
Internal2	Fourth	9268520	C/G	CATTAGACTCAACATAAGTAGAG	TCTGCAGTTCCTATTGTGTCC	55º	SNP/Sanger sequencing	CATTAGACTCAACATAAGTAGAGTTTTAAACAATTTTGAAATATTTCAAAGAGATTGAGAAGCAGGAGAAAAAAGAATATGTAAAGAAACAAGAAAAAAAGAAAGAAATGGAAACAAACATAGAAATAATACAAACAAACAAAATCTTGAATGAAATAAGAGAAATCAGAAAAAATCAAGAAAAAAATAGAAGGATAACATATTTTGTTACGACAAGGCCTAAAAGAAATAAAAAGTATGTTGACACTGGTTATAAGAAGCTTGAATGTTGGACTACCATTAAAAAAACTTCCACAACAACATACAGAGAAAGAAAGTGTGCATCGACAAGTTGTGGAAAAAAATAAACCACCTACCTGTAGCCTTGGCCTTCTTGAGGAAGATGAAGAAGTTAATACA…
Internal3	Fourth	9252438	C/T	TCTCTAAAATGGCGATGATGG	CATTTAAGACCAATCAAATCTCC	55º	SNP/Sanger sequencing	TCTCTAAAATGGCGATGATGGTGCAACTCCACCTCAGCCTCTTCAAGATGAAGATGGTGTAGTTTTGCCACTTCAAAATGACAACAAAGTAGAACAAATATGTCCAATTGTTCCTACTAGGGCAGTGGATTTGACGACAAATGCCCAATTGTCCCCTAGTAGAAGTTAGATCGCTGACAGTGAAGCAGAATGAAGATGTCAGATCATTTCTACTAGGACGATAGATCTAACAATAAATACCCGATCGTCATCTAATAAAAGTTGGATCGCTGACGACTAAGCAGAACGAAGATGTCCGATCGCTCCTATTAGGATGGTGGATCTAATGGAAATTGTCCTGTAACGCCCTAAATTAAGGTAATTATAAATCTTAATTATCTTCAGTTTAATTTTGACCAT…
SC4_356	Third	9229885	AGATGCAAGGAAAAGGAAGAGTATATGATGCAAGGAAAAGG/AGATGCAAGGAAAAGG	TGTGGCCGCAAGTACCTCAAC	CGAGACTTGCTTGCCAACTCCTT	55º	Indel/Sanger sequencing	TGTGGCCGCAAGTACCTCAACGTATCCGTAAGGTTTTTCTCCAGCATGCCCTTAAAACCTTAGACCTCTTTGAACCATGATATTTGTGCCTATTAGAACCCTTTCTTCCATAGGAATTAAATTTTCAATTATCTTCTCTTCCATAGTGTGTCCCTGTCTCTAGGAAATTCTTCTTGAAATGTCTTTCCTTATGACAAATAAAATATTTCAAGGTAAGTCTAATGAGACCTGTGTTCTGGAATAGAAGAAGAAGGTTGTGAAGAAGGAAGCTAGGCTAAGTATCTTGAGTTCTATGACTAGGGGAGTGAAAAGAGCTAAGTATATAAGGAATGCATTTTGAATATGCATTTTAGTCAAAGATGCAAGGAAAAGGAAGAGTATATGATGCAAGGAAAAGGT…
Internal4	Fourth	9214076	A/G	CAATACTAGATCTCCCTCTTG	GTGATATTATCACCCTAAAGATG	55º	SNP/Sanger sequencing	CAATACTAGATCTCCCTCTTGGAAATGACGGTATCAAACTTTTTTGTCATATGCTTGCGCTATTTTATTTTGGTACAACTGCCCTCTACATAGTATAATCAGTCTCTTTTCTTCTATGAAATTTAATTGCTCGCACCTTACTTGAGCCCACTTTACTTCATCTAGCTCTACCTCTTGGATTACCTTAAGGAATGACACCTTAACTTCAATAGGTAAAACTGCTTCGAAACCATACACCAGTGAAAAAGAGGTTGCCCATGTCGACATGCGAACTAATATTTTAAATCCATGTAATGCGAAAGGCAGCATTTCATGCCAATCTCTATAAGTGACAGACATTTTCTCGAGAATCTTTTTGATATTTTTGTTTGCTGCTTCCACTGCCCCATTCATCTTTAG…
SC4_358	Third/Fourth flanking	9202172	A/G	Taqman assay	Taqman assay	60º	SNP/Taqman	TTTGAAAATAGGAGGTTTAGTTTACAATTTCTCACCTTCACTTTTTGCTTCCATTTTGTTTGAAATCTATTTCATT[A/T]GTTCAAATTTAAGAATAATATCTGTTTTTTCCCATAGTTATATAAAAAGAAATTACAAAATCTTCTCCAATCCAGGTATTTGATC
M2R2	Second	9059754	A/G	ACTCCTTTAGCACTTGTTGGCTTGT	CGTGTGTGACTGATTAATCGCGGA	55º	SNP/Sanger sequencing	ACTCCTTTAGCACTTGTTGGCTTGTTTACTTCTACTAATTTCTGTTAGATTAATGTGAAAAAATCAACATGATCGAAAAATTTTAGATGCCAATGGAGTTCTTTCAGAACTTGAATTAGGAAAGAATATACTATTGAAACAACCAAGTATACCCTTTTTTTTTTTCCGTAAATTAAGGTGAAGTTTTTTCATGTCCTCGAACCAAAGCTTGGAATCATAACTTCAACATTTTGGCTTTCTTGCATCTAACACCAACACATATAAGAAGACATATTGATCAATATTTTCCTTCTTTTTTTTTTCTAGAAAGGTATTGTAATTAAATGCAAGGATGGGAAGATTTGAACCCAGGACCTCTTGTCCATAGGTATATACAAGTATTAGTTGAGCTAAGCTCAT…
RB	Second	8734457	C/A	TTTGGGAGTGTGCGGTGTTCGC	TAGACGAGCTCCCCTCGCGT	55º	SNP/Sanger sequencing	TTTGGGAGTGTGCGATGTTCGCGATAAAGCTTATGAAACTTTTTGAAAATCCCATCAAGGCGTTTTAAAAATAAGACGTTTGAACAAATGTTAAAACAGTGCCAAAAAGCGAAAAATTTTAAACTTTTTGTATTTATTTATTCAATTGAAATAACTACTCCTATGTACCTCCTCTCACAAAATAAAAAGCAAAGCTTCAAAAGTAAAAGTTTAGAGAGTTGAGTAATAAGAGGTGATACTAATTATAGTTAAGGAGAGAAACGGACTCATAGAGTGCCTATGACTTTTCACTCAATGCAAAACCTTCTGTAAGTATAATAAAAAGCAATCGTTCGCTGAGGAAAATGATTCAAAACTGTTCGAAAATTTTAGCCATTTCTGATTTTGAAAATAAGATTC…
sca02318.2	First	8738346-8738495	PCR size	AAGTGTAACCTTTCAAAAAGAGG	CTGTAATTTCTTCGTCTTGATTT	55º	SSR	AAGTGTAACCTTTCAAAAAGAGGAAACAACTAATTTTGATATAGTCTAATGTTTCTCCTTCACAGAAAAGAAGAGAGAGAGAGAGAGAGAGAGAAAGAGAGATACGGAGAAATAATAAAGTCATTGAAAATCAAGACGAAGAAATTACAG
sca02318.8	First	7444779-7444944	PCR size	AATAGAGCTTCTTGGCAGTG	CCTTGATAACCCATTAACACA	55º	SSR	AATAGAGCTTCTTGGCAGTGTTTGGGTATGCACCTTTCGACTTAAACCTTAATCTAGAATTGGTACATTATTATTATTATTATTATTATTATTATTATTATTATTATTATTATTATTATTATTATTATTATTATTATTATTTAAATGTGTTAATGGGTTATCAAGG
CMN61_44	First flanking	7023886-7024082	PCR size	TGTTGGAGTTTAATGAGGAAGGA	AGAGAAGATGAATGGGGCAC	55º	SSR	TGTTGGAGTTTAATGAGAAAGGAGAAATATTCTTTTAAAAAAGAAAAGGAAATAAAAAGGAAAATGATGATGATGATGATGATGATGATGATGATGATGATAATGATAATAATAATACTAATAATAATAACAGCAACAACAACAACAATAATAATAAACTTTGAAGCACGTGCCCTCGTGCCCCATTCATCTTCTCT
